# Supplementary material for: Rapid, Label-Free Prediction of Antibiotic Resistance in Salmonella typhimurium by Surface-Enhanced Raman Spectroscopy
Source: Int J Mol Sci. 2022 Jan 25;23(3):1356. doi: 10.3390/ijms23031356 (PMC8835768; doi:10.3390/ijms23031356)
Supplement: Supplementary file 1 [file ijms-23-01356-s001.zip]

Archive with 1 entries (1 files):
- ijms-1482178-supplementary.pdf
